# Supplementary material for: Natural Product Identification and Molecular Docking Studies of Leishmania Major Pteridine Reductase Inhibitors
Source: Pharmaceuticals (Basel). 2024 Dec 24;18(1):6. doi: 10.3390/ph18010006 (PMC11768234; doi:10.3390/ph18010006)
Supplement: Supplementary file 1 [file pharmaceuticals-18-00006-s001.zip]

Archive with 1 entries (1 files):
- pharmaceuticals-3255358-supplementary.pdf
